# Supplementary material for: Impact of Anthropogenic Factors on the Diversity of Microbial Communities of PM10 Air and PM100 of Tilia L. Phylloplane in an Urban Ecosystem
Source: Biology (Basel). 2024 Nov 24;13(12):969. doi: 10.3390/biology13120969 (PMC11673261; doi:10.3390/biology13120969)
Supplement: Supplementary file 1 [file biology-13-00969-s001.zip]

Archive with 7 entries (5 files):
- biology-3309103-supplementary/
- biology-3309103-supplementary/Supplementary materials_biology-3309103_new/
- biology-3309103-supplementary/Supplementary materials_biology-3309103_new/Figure 1S.jpg
- biology-3309103-supplementary/Supplementary materials_biology-3309103_new/Figure 2S.jpg
- biology-3309103-supplementary/Supplementary materials_biology-3309103_new/Figure 3S.jpg
- biology-3309103-supplementary/Supplementary materials_biology-3309103_new/Figure 4S.jpg
- biology-3309103-supplementary/Supplementary materials_biology-3309103_new/Supplementary materials_new.pdf
